# Supplementary material for: A new species of Leptopulvinaria Kanda from China, with a key to species (Hemiptera, Coccomorpha, Coccidae)
Source: Zookeys. 2018 Aug 13;(781):59–66. doi: 10.3897/zookeys.781.25713 (PMC6160825; doi:10.3897/zookeys.781.25713)
Supplement: XML Treatment for Leptopulvinaria [file zookeys.781.25713-treatment1.xml]

<!DOCTYPE tp:taxon-treatment
  PUBLIC "-//TaxonX//DTD Taxonomic Treatment Publishing DTD v0 20100105//EN" "tax-treatment-NSO.dtd">
<tp:taxon-treatment xmlns:tp="http://www.plazi.org/taxpub"><tp:treatment-meta><kwd-group><label>Taxon classification</label><kwd><named-content xmlns:xlink="http://www.w3.org/1999/xlink" content-type="kingdom">Animalia</named-content></kwd><kwd><named-content xmlns:xlink="http://www.w3.org/1999/xlink" content-type="order">Hemiptera</named-content></kwd><kwd><named-content xmlns:xlink="http://www.w3.org/1999/xlink" content-type="family">Coccidae</named-content></kwd></kwd-group><mixed-citation publication-type="journal"><person-group><name><surname>He</surname><given-names>Xiaoying</given-names></name><name><surname>Han</surname><given-names>Yangyang</given-names></name><name><surname>Wu</surname><given-names>Sanan</given-names></name></person-group><article-title>A new species of <italic><tp:taxon-name><tp:taxon-name-part taxon-name-part-type="genus" reg="Leptopulvinaria">Leptopulvinaria</tp:taxon-name-part></tp:taxon-name></italic> Kanda from China, with a key to species (<tp:taxon-name><tp:taxon-name-part taxon-name-part-type="order">Hemiptera</tp:taxon-name-part></tp:taxon-name>, <tp:taxon-name><tp:taxon-name-part taxon-name-part-type="above-genus">Coccomorpha</tp:taxon-name-part></tp:taxon-name>, <tp:taxon-name><tp:taxon-name-part taxon-name-part-type="family">Coccidae</tp:taxon-name-part></tp:taxon-name>)</article-title><source>Zookeys</source><day>13</day><month>8</month><year>2018</year><volume>2018</volume><issue>781</issue><fpage>59</fpage><lpage>66</lpage><pub-id pub-id-type="doi">10.3897/zookeys.781.25713</pub-id></mixed-citation></tp:treatment-meta><tp:nomenclature><label>Genus</label><tp:taxon-name>
            <tp:taxon-name-part taxon-name-part-type="genus" reg="Leptopulvinaria">Leptopulvinaria</tp:taxon-name-part>
          </tp:taxon-name><tp:taxon-authority>Kanda, 1960</tp:taxon-authority></tp:nomenclature><tp:treatment-sec sec-type="type species" id="SECID0EWHAC"><title>Type species.</title><p><italic><tp:taxon-name><tp:taxon-name-part taxon-name-part-type="genus" reg="Leptopulvinaria">Leptopulvinaria</tp:taxon-name-part><tp:taxon-name-part taxon-name-part-type="species" reg="elaeocarpi">elaeocarpi</tp:taxon-name-part></tp:taxon-name></italic> Kanda, 1960, by monotypy and original designation.</p></tp:treatment-sec><tp:treatment-sec sec-type="Generic diagnosis" id="SECID0EHIAC"><title>Generic diagnosis.</title><p><bold>Adult female.</bold> Body elongate oval, broadest at thorax or anterior abdomen. <italic>Dorsum</italic>. Derm membranous. Tubular ducts and microducts frequent. Tubercles convex, occasionally absent. <italic>Margin</italic>. Setae spinose, each with a simple pointed apex. Stigmatic clefts not deep but distinct; each with one to four (usually three) stigmatic spines. <italic>Venter</italic>. Antennae with eight or nine (usually eight) segments. Legs each with a well-developed tibio-tarsal articulation and an articulatory sclerosis. Multilocular pores each with nine to eleven loculi, present mainly across most abdominal segments. Spiracular pores each with four to six (usually five) loculi. Two types of tubular ducts present. With one or two pairs of long setae medially on all abdominal and thoracic segments (occasionally lacking on thoracic segments). For further diagnostic characteristics, see <xref ref-type="bibr" rid="B11">Tanaka and Amano (2008)</xref>.</p><sec sec-type="Key to Leptopulvinaria species based on slide-mounted adult females’ morphology" id="SECID0EZIAC"><title>Key to <italic><tp:taxon-name><tp:taxon-name-part taxon-name-part-type="genus" reg="Leptopulvinaria">Leptopulvinaria</tp:taxon-name-part></tp:taxon-name></italic> species based on slide-mounted adult females’ morphology</title><table-wrap content-type="key" position="anchor" orientation="portrait"><table id="TID0EAEAC" rules="all"><tbody><tr><td rowspan="1" colspan="1">1</td><td rowspan="1" colspan="1">Ventral tubular ducts absent medially on head and thoracic segments, though rarely a few may be present</td><td rowspan="1" colspan="1">
                      <bold>2</bold>
                    </td></tr><tr><td rowspan="1" colspan="1">–</td><td rowspan="1" colspan="1">Ventral tubular ducts present medially on head and thoracic segments</td><td rowspan="1" colspan="1">
                      <bold><italic><tp:taxon-name><tp:taxon-name-part taxon-name-part-type="genus" reg="Leptopulvinaria">L.</tp:taxon-name-part><tp:taxon-name-part taxon-name-part-type="species" reg="kawaii">kawaii</tp:taxon-name-part></tp:taxon-name></italic> Tanaka &amp; Amano, 2008</bold>
                    </td></tr><tr><td rowspan="1" colspan="1">2</td><td rowspan="1" colspan="1">Dorsal tubular ducts, microducts and setae arranged in a reticulate pattern, multilocular pores absent on head and thorax, though occasionally a few present on metathorax, preopercular pores restricted to anterior anal plates</td><td rowspan="1" colspan="1">
                      <bold><italic><tp:taxon-name><tp:taxon-name-part taxon-name-part-type="genus" reg="Leptopulvinaria">L.</tp:taxon-name-part><tp:taxon-name-part taxon-name-part-type="species" reg="elaeocarpi">elaeocarpi</tp:taxon-name-part></tp:taxon-name></italic> Kanda, 1960</bold>
                    </td></tr><tr><td rowspan="1" colspan="1">–</td><td rowspan="1" colspan="1">Dorsal tubular ducts, microducts and setae not arranged in a reticulate pattern, multilocular pores numerous on head and thorax, preopercular pores extend from anterior anal plates to prothorax</td><td rowspan="1" colspan="1">
                      <bold><italic><tp:taxon-name><tp:taxon-name-part taxon-name-part-type="genus" reg="Leptopulvinaria">L.</tp:taxon-name-part><tp:taxon-name-part taxon-name-part-type="species" reg="sapinda">sapinda</tp:taxon-name-part></tp:taxon-name></italic> sp. n.</bold>
                    </td></tr></tbody></table></table-wrap></sec></tp:treatment-sec><ref-list><ref id="B11"><mixed-citation xmlns:xlink="http://www.w3.org/1999/xlink" xlink:type="simple"><person-group><name name-style="western"><surname>Tanaka</surname><given-names>H</given-names></name><name name-style="western"><surname>Amano</surname><given-names>H</given-names></name></person-group> (<year>2008</year>) <article-title>Taxonomic study of the genus <italic><tp:taxon-name><tp:taxon-name-part taxon-name-part-type="genus">Leptopulvinaria</tp:taxon-name-part></tp:taxon-name></italic> Kanda (<tp:taxon-name><tp:taxon-name-part taxon-name-part-type="order">Hemiptera</tp:taxon-name-part></tp:taxon-name>: <tp:taxon-name><tp:taxon-name-part taxon-name-part-type="family">Coccidae</tp:taxon-name-part></tp:taxon-name>), with description of a new species.</article-title><source>Entomological Science</source><volume>11</volume>: <fpage>221</fpage>–<lpage>229</lpage>. <ext-link xlink:type="simple" ext-link-type="doi" xlink:href="10.1111/j.1479-8298.2008.00259.x">https://doi.org/10.1111/j.1479-8298.2008.00259.x</ext-link></mixed-citation></ref></ref-list></tp:taxon-treatment>
