# Supplementary material for: A new species of Leptopulvinaria Kanda from China, with a key to species (Hemiptera, Coccomorpha, Coccidae)
Source: Zookeys. 2018 Aug 13;(781):59–66. doi: 10.3897/zookeys.781.25713 (PMC6160825; doi:10.3897/zookeys.781.25713)
Supplement: XML Treatment for Leptopulvinaria sapinda [file zookeys.781.25713-treatment2.xml]

<!DOCTYPE tp:taxon-treatment
  PUBLIC "-//TaxonX//DTD Taxonomic Treatment Publishing DTD v0 20100105//EN" "tax-treatment-NSO.dtd">
<tp:taxon-treatment xmlns:tp="http://www.plazi.org/taxpub"><tp:treatment-meta><kwd-group><label>Taxon classification</label><kwd><named-content xmlns:xlink="http://www.w3.org/1999/xlink" content-type="kingdom">Animalia</named-content></kwd><kwd><named-content xmlns:xlink="http://www.w3.org/1999/xlink" content-type="order">Hemiptera</named-content></kwd><kwd><named-content xmlns:xlink="http://www.w3.org/1999/xlink" content-type="family">Coccidae</named-content></kwd></kwd-group><mixed-citation publication-type="journal"><person-group><name><surname>He</surname><given-names>Xiaoying</given-names></name><name><surname>Han</surname><given-names>Yangyang</given-names></name><name><surname>Wu</surname><given-names>Sanan</given-names></name></person-group><article-title>A new species of <italic><tp:taxon-name><tp:taxon-name-part taxon-name-part-type="genus" reg="Leptopulvinaria">Leptopulvinaria</tp:taxon-name-part></tp:taxon-name></italic> Kanda from China, with a key to species (<tp:taxon-name><tp:taxon-name-part taxon-name-part-type="order">Hemiptera</tp:taxon-name-part></tp:taxon-name>, <tp:taxon-name><tp:taxon-name-part taxon-name-part-type="above-genus">Coccomorpha</tp:taxon-name-part></tp:taxon-name>, <tp:taxon-name><tp:taxon-name-part taxon-name-part-type="family">Coccidae</tp:taxon-name-part></tp:taxon-name>)</article-title><source>Zookeys</source><day>13</day><month>8</month><year>2018</year><volume>2018</volume><issue>781</issue><fpage>59</fpage><lpage>66</lpage><pub-id pub-id-type="doi">10.3897/zookeys.781.25713</pub-id></mixed-citation></tp:treatment-meta><tp:nomenclature><tp:taxon-name>
            <tp:taxon-name-part taxon-name-part-type="genus" reg="Leptopulvinaria">Leptopulvinaria</tp:taxon-name-part>
            <tp:taxon-name-part taxon-name-part-type="species" reg="sapinda">sapinda</tp:taxon-name-part>
            <object-id xmlns:xlink="http://www.w3.org/1999/xlink" content-type="zoobank" xlink:type="simple">http://zoobank.org/46EDC4B0-9BFD-45DC-82FF-6E3134DC0274</object-id>
          </tp:taxon-name><tp:taxon-status xmlns:xlink="http://www.w3.org/1999/xlink" xlink:type="simple">sp. n.</tp:taxon-status></tp:nomenclature><tp:treatment-sec sec-type="material" id="SECID0EMNAC"><title>Material examined.</title><p><bold>Holotype</bold>: Adult female. CHINA, Shanghai City, Qingpu District, 7.vi.2017, on <italic><tp:taxon-name><tp:taxon-name-part taxon-name-part-type="genus" reg="Sapindus">Sapindus</tp:taxon-name-part><tp:taxon-name-part taxon-name-part-type="species" reg="saponaria">saponaria</tp:taxon-name-part></tp:taxon-name></italic> L. (<tp:taxon-name><tp:taxon-name-part taxon-name-part-type="family">Sapindaceae</tp:taxon-name-part></tp:taxon-name>), coll. Yangyang Han, 1♀(<named-content xmlns:xlink="http://www.w3.org/1999/xlink" content-type="dwc:institutional_code" xlink:type="simple">BFUC</named-content>). <bold>Paratypes</bold>: Same data as holotype, 18♀(<named-content xmlns:xlink="http://www.w3.org/1999/xlink" content-type="dwc:institutional_code" xlink:type="simple">BFUC</named-content>); CHINA, Jiangsu Province, Kunshan City, 11.X.2016, on same host as holotype, coll. Lei Gao, 11♀♀(<named-content xmlns:xlink="http://www.w3.org/1999/xlink" content-type="dwc:institutional_code" xlink:type="simple">BFUC</named-content>).</p></tp:treatment-sec><tp:treatment-sec sec-type="description" id="SECID0ESOAC"><title>Description.</title><p><bold>Adult female. Unmounted material</bold>: (Figure <xref ref-type="fig" rid="F1">1A–C</xref>). Adult female more or less pointed anteriorly, usually somewhat asymmetrical, the young one whitish or light yellowish (Figure <xref ref-type="fig" rid="F1">1A</xref>), changing to with dark brown reticulations on dorsum except midline, the mature one black, with a longitudinal yellowish stripe along middle line of dorsum (Figure <xref ref-type="fig" rid="F1">1C</xref>). After oviposition (Figure <xref ref-type="fig" rid="F1">1B</xref>), the dorsum with wax filaments mainly on the marginal and submarginal area; wax secreted forming a short white ovisac.</p><fig id="F1" position="float" orientation="portrait"><label>Figure 1.</label><caption><p><italic><tp:taxon-name><tp:taxon-name-part taxon-name-part-type="genus" reg="Leptopulvinaria">Leptopulvinaria</tp:taxon-name-part><tp:taxon-name-part taxon-name-part-type="species" reg="sapinda">sapinda</tp:taxon-name-part></tp:taxon-name></italic> sp. n., <bold>A</bold> young adult female <bold>B</bold> adult female after oviposition <bold>C</bold> adult females from young to mature stages <bold>D</bold> ovisacs on trunk of host tree.</p></caption><graphic xmlns:xlink="http://www.w3.org/1999/xlink" xlink:href="zookeys-781-059-g001.jpg" position="float" orientation="portrait" xlink:type="simple" id="oo_222661.jpg"/></fig></tp:treatment-sec><tp:treatment-sec sec-type="material" id="SECID0ELAAE"><title>Mounted material</title><p>(Figure <xref ref-type="fig" rid="F2">2A–R</xref>). Body (Figure <xref ref-type="fig" rid="F2">2A</xref>) elongate oval, 2.2–5.3 mm long, 1.2–3.0 mm wide. Margin with a slight indentation at each stigmatic cleft and sometimes also near each eyespot. Anal cleft 400–770 μm, approximately 1/6–1/7 body length.</p><fig id="F2" position="float" orientation="portrait"><label>Figure 2.</label><caption><p>Adult female of <italic><tp:taxon-name><tp:taxon-name-part taxon-name-part-type="genus" reg="Leptopulvinaria">Leptopulvinaria</tp:taxon-name-part><tp:taxon-name-part taxon-name-part-type="species" reg="sapinda">sapinda</tp:taxon-name-part></tp:taxon-name></italic> sp. n., <bold>A</bold> body derm <bold>B</bold> antennae <bold>C</bold> stigmatic spine <bold>D</bold> spiracular pore <bold>E</bold> submarginal seta <bold>F</bold> spiracle <bold>G</bold> ventral microduct <bold>H</bold> leg <bold>I<sub>1</sub></bold>, <bold>I<sub>2</sub></bold> ventral tubular duct <bold>J</bold> multilocular pore <bold>K<sub>1</sub></bold> anal plate <bold>K<sub>2</sub></bold> ano-genital fold <bold>L</bold> preopercular pore <bold>M</bold> dorsal tubercle <bold>N</bold> dorsal microduct <bold>O</bold> marginal setae <bold>P</bold> dorsal tubular duct <bold>Q</bold> dorsal seta <bold>R</bold> dermal areolation. Scale bars: 200 μm (<bold>B, F, H, K, R</bold>); 20 μm (<bold>C, O</bold>); 10 μm (<bold>D, E, G, I, J, L, N, P, Q</bold> except <bold>A</bold>).</p></caption><graphic xmlns:xlink="http://www.w3.org/1999/xlink" xlink:href="zookeys-781-059-g002.jpg" position="float" orientation="portrait" xlink:type="simple" id="oo_222662.jpg"/></fig></tp:treatment-sec><tp:treatment-sec sec-type="Dorsum" id="SECID0EJDAE"><title>Dorsum.</title><p>Derm membranous. Dermal areolations (Figure <xref ref-type="fig" rid="F2">2R</xref>) well developed. Dorsal tubercles (Figure <xref ref-type="fig" rid="F2">2M</xref>) convex, each 11–13 μm in diameter, present on submarginal area, 12–14 between anterior spiracular clefts, 3–5 between each anterior and posterior spiracular clefts, and 10–15 between each posterior spiracular clefts and anal cleft. Preopercular pores (Figure <xref ref-type="fig" rid="F2">2L</xref>) circular, obvious, each with a diameter of 6–8 µm, present in a small group of 36 to 56 in front of anal plates, extending to prothorax. Tubular ducts (Figure <xref ref-type="fig" rid="F2">2P</xref>) of one type, outer ductule 8–10 μm long, 2–3 μm wide, inner ductule 12–17 μm long, 1 μm wide, arranged in a reticulate pattern with microducts (Figure <xref ref-type="fig" rid="F2">2N</xref>). Dorsal setae (Figure <xref ref-type="fig" rid="F2">2Q</xref>) 6–7 μm long, spiniform, arranged like tubular ducts and microducts. Anal plates (Figure <xref ref-type="fig" rid="F2">2K</xref><sub>1</sub>) each triangular, 150–158 μm long, 63–75 μm wide, anterolateral margin slightly concave, 78–100 μm long; posterolateral margin slightly convex, 115–138 μm long. Each plate with four apical setae. Ano-genital fold (Figure <xref ref-type="fig" rid="F2">2K</xref><sub>2</sub>) with two pair of setae along anterior margin and two pairs laterally. Anal ring subcircular, with one or two rows of translucent pores and six or eight anal ring setae. Eyespots present near margin.</p></tp:treatment-sec><tp:treatment-sec sec-type="Margin" id="SECID0EREAE"><title>Margin.</title><p>Marginal setae (Figure <xref ref-type="fig" rid="F2">2O</xref>) 14–29 μm long, straight, or slightly curved, rather bluntly pointed; distributed as follow: 60–69 between anterior stigmatic cleft, 21–27 between each anterior and posterior stigmatic cleft, and 52–64 between each posterior stigmatic cleft and anal cleft. Stigmatic clefts (Figure <xref ref-type="fig" rid="F2">2C</xref>) not deep but distinct; with three (except one with four) stigmatic spines in each cleft; median spine 32–56 μm long, 1.5–2.3 times as long as lateral spines, slightly curved, bluntly pointed; lateral spines slightly curved, bluntly pointed, 14–34 μm long. Eyespots present on margin.</p></tp:treatment-sec><tp:treatment-sec sec-type="Venter" id="SECID0E6EAE"><title>Venter.</title><p>Derm membranous. Ventral setae: one or two pairs of long setae, 125–238 μm long, present medially on all abdominal and thoracic segments, and also near each coxa (a few pairs of setae occasionally absent on thoracic segments); three pairs of long setae present between antennae, 225–258 μm long; short setae (Figure <xref ref-type="fig" rid="F2">2E</xref>) 11–14 μm long, slender, acute, mostly straight, and distributed evenly. Antennae (Figure <xref ref-type="fig" rid="F2">2B</xref>) well developed, 8–segmented, 493–678 μm long, third segment longest; length of segments I to VIII (μm): 60–75, 75–113, 90–150, 78–125, 65–93, 48–83, 38–68, 43–53, respectively; segment VI; VII; VIII each with 1, 1, 4 fleshy setae. Clypeolabral shield 128–168 μm long, 125–168 μm wide. Labium 68–80 μm long, 80–113 μm wide. Legs (Figure <xref ref-type="fig" rid="F2">2H</xref>) well developed, with a tibio-tarsal articulation and an articulatory sclerosis; claw without denticle; tarsal digitules slender, knobbed; claw digitules broad, and expanded at apex; hind trochanter + femur 275–370 μm long, hind tibia + tarsus 385–558 μm long; claw 35–45 μm long. Ratio of lengths of hind tibia + tarsus to hind trochanter + femur 1.4–1.8. Ratio of lengths of hind tarsus to tibia 1.9–2.3. Anterior spiracles each 68–88 μm long, 45–60 μm wide; posterior spiracles (Figure <xref ref-type="fig" rid="F2">2F</xref>) each 75–100 μm long, 55–75 μm wide. Spiracular pores (Figure <xref ref-type="fig" rid="F2">2D</xref>) present in narrow bands one to three pores wide between margin and each spiracle; each mainly with five loculi, 5 μm in diameter, 22–43 in anterior spiracular pore band, 33–56 in posterior spiracular pore band. Multilocular pores (Figure <xref ref-type="fig" rid="F2">2J</xref>) 7–8 μm in diameter, mainly ten loculi, frequent around anal area, in transverse bands on abdomen, and also scattered in head and thorax. Ventral microducts (Figure <xref ref-type="fig" rid="F2">2G</xref>) scattered. Ventral tubular ducts (Figure <xref ref-type="fig" rid="F2">2I</xref>) of two types present: I) a duct (Figure <xref ref-type="fig" rid="F2">2I</xref><sub>1</sub>) with a narrow inner ductule and a well-developed terminal gland; outer ductule 10–15 μm long, 3–4 μm wide, inner ductule 16–20 μm long, 1–2 μm wide, 5 μm wide for terminal gland; present submarginally on posterior segments, where they are mixed with type II ducts, a few ducts also present medially on abdominal segments (occasionally present on submarginal head and thorax). II) a duct (Figure <xref ref-type="fig" rid="F2">2I</xref><sub>2</sub>) with a slender inner filament; outer ductule 14–16 μm long, 2–3 μm wide, inner ductule 13–18 μm long, 1 μm wide; numerous in submarginal area and mixed with ducts of type I, but becoming sparse on thorax and head, a few present medially on abdominal segments.</p></tp:treatment-sec><tp:treatment-sec sec-type="distribution" id="SECID0EPGAE"><title>Distribution.</title><p>China (Jiangsu and Shanghai)</p></tp:treatment-sec><tp:treatment-sec sec-type="host" id="SECID0EUGAE"><title>Host plant.</title><p><italic><tp:taxon-name><tp:taxon-name-part taxon-name-part-type="genus" reg="Sapindus">Sapindus</tp:taxon-name-part><tp:taxon-name-part taxon-name-part-type="species" reg="saponaria">saponaria</tp:taxon-name-part></tp:taxon-name></italic> L. (<tp:taxon-name><tp:taxon-name-part taxon-name-part-type="family">Sapindaceae</tp:taxon-name-part></tp:taxon-name>)</p></tp:treatment-sec><tp:treatment-sec sec-type="etymology" id="SECID0EKHAE"><title>Etymology.</title><p>The specific epithet is taken from the genus name of host plant.</p></tp:treatment-sec><tp:treatment-sec sec-type="remarks" id="SECID0EPHAE"><title>Remarks.</title><p>The new species is easily distinguished from the two other <italic><tp:taxon-name><tp:taxon-name-part taxon-name-part-type="genus" reg="Leptopulvinaria">Leptopulvinaria</tp:taxon-name-part></tp:taxon-name></italic> species by having dorsal tubular ducts, microducts, and setae arranged in a reticulate pattern, and numerous multilocular pores on head and thorax. Moreover, <italic><tp:taxon-name><tp:taxon-name-part taxon-name-part-type="genus" reg="Leptopulvinaria">L.</tp:taxon-name-part><tp:taxon-name-part taxon-name-part-type="species" reg="sapinda">sapinda</tp:taxon-name-part></tp:taxon-name></italic> sp. n. has a group of preopercular pores extending from anterior anal plates to prothorax, and has 10–15 dorsal tubercles between each posterior stigmatic cleft and the anal cleft, whereas <italic><tp:taxon-name><tp:taxon-name-part taxon-name-part-type="genus" reg="Leptopulvinaria">L.</tp:taxon-name-part><tp:taxon-name-part taxon-name-part-type="species" reg="elaeocarpi">elaeocarpi</tp:taxon-name-part></tp:taxon-name></italic> has a small group of preopercular pores restricted to anterior anal plates, and 1–4 dorsal tubercles between each posterior stigmatic cleft and the anal cleft. In <italic><tp:taxon-name><tp:taxon-name-part taxon-name-part-type="genus" reg="Leptopulvinaria">L.</tp:taxon-name-part><tp:taxon-name-part taxon-name-part-type="species" reg="kawaii">kawaii</tp:taxon-name-part></tp:taxon-name></italic>, preopercular pores are absent (or if there are any, then they are difficult to see) and there are only 0–7 dorsal tubercles between each posterior stigmatic cleft and the anal cleft.</p><p>During the pre-oviposition period, the adult females of this new species suck plant juices mainly along the main and lateral veins of leaves (Figure <xref ref-type="fig" rid="F1">1C</xref>). When ovipositing, they usually climb to the trunk and branches (although occasionally they stay on the leaves) to lay eggs (Figure <xref ref-type="fig" rid="F1">1B</xref>, <xref ref-type="fig" rid="F1">1D</xref>). Similar behavior, namely changing infesting place on the host trees before ovipositon is also reported in <italic><tp:taxon-name><tp:taxon-name-part taxon-name-part-type="genus" reg="Leptopulvinaria">L.</tp:taxon-name-part><tp:taxon-name-part taxon-name-part-type="species" reg="kawaii">kawaii</tp:taxon-name-part></tp:taxon-name></italic> (<xref ref-type="bibr" rid="B8">Kawai 1980</xref>). This fact may indicate that <italic><tp:taxon-name><tp:taxon-name-part taxon-name-part-type="genus" reg="Leptopulvinaria">L.</tp:taxon-name-part><tp:taxon-name-part taxon-name-part-type="species" reg="sapinda">sapinda</tp:taxon-name-part></tp:taxon-name></italic> sp. n. is probably close to <italic><tp:taxon-name><tp:taxon-name-part taxon-name-part-type="genus" reg="Leptopulvinaria">L.</tp:taxon-name-part><tp:taxon-name-part taxon-name-part-type="species" reg="kawaii">kawaii</tp:taxon-name-part></tp:taxon-name></italic> and supports the placement of the new species in this genus.</p></tp:treatment-sec><ref-list><ref id="B8"><mixed-citation xmlns:xlink="http://www.w3.org/1999/xlink" xlink:type="simple"><person-group><name name-style="western"><surname>Kawai</surname><given-names>S</given-names></name></person-group> (<year>1980</year>) <source>Scale Insects of Japan in Colors.</source><publisher-name>Zenkoku Nôson Kyoiku Kyokai</publisher-name>, <publisher-loc>Tokyo</publisher-loc>, <size units="page">455 pp</size>. [In Japanese]</mixed-citation></ref></ref-list></tp:taxon-treatment>
